# Supplementary material for: Real-Life Effectiveness of Mepolizumab on Forced Expiratory Flow between 25% and 75% of Forced Vital Capacity in Patients with Severe Eosinophilic Asthma
Source: Biomedicines. 2021 Oct 27;9(11):1550. doi: 10.3390/biomedicines9111550 (PMC8615088; doi:10.3390/biomedicines9111550)
Supplement: Supplementary file 1 [file biomedicines-09-01550-s001.zip]

Archive with 1 entries (1 files):
- biomedicines-1417657-supplementary.pdf
